# Supplementary material for: Portion Size Norms of Discretionary Foods and Eating Settings: A Repeated Cross-Sectional Study
Source: Nutrients. 2024 Oct 28;16(21):3670. doi: 10.3390/nu16213670 (PMC11547615; doi:10.3390/nu16213670)
Supplement: Supplementary file 1 [file nutrients-16-03670-s001.zip]

Archive with 1 entries (1 files):
- nutrients-3231086-supplementary.pdf
